# Supplementary material for: Apical bud manipulation and integrated nutrient management enhance yield and profitability of cabbage (Brassica oleracea var. capitata L.) in Northwestern Ethiopia
Source: Sci Rep. 2026 Feb 24;16:10391. doi: 10.1038/s41598-026-41149-3 (PMC13031807; doi:10.1038/s41598-026-41149-3)
Supplement: Supplementary file 1 — Supplementary Material 1 [file 41598_2026_41149_MOESM1_ESM.xlsx]

## Sheet: Debre Markos (L2)
PH	HW	CTn	MY	UY	TY	HI	HM	S	M	L;
16	650	1.4	3.2	1.3	4.5	52	129	1.3	2.6	0.6
14.11	530	1.2	4.1	2	6.1	65	121	2	3.6	0.5
7	270	1.1	1	3.4	4.4	81	151	3.4	1	0
10.3	440	1.08	7	4.3	11.3	64	122	4.3	4	3
13	320	0.55	3.4	5.6	9	70	130	5.6	3.4	0
23	698	1.8	11.6	1.7	13.3	68	114	1.7	6	5.6
35.5	3600	3.1	43.5	1.7	45.2	64	100	1.8	25.7	16
17.34	732	1.6	11.2	1.3	12.5	64	118.9	1	8.3	3.2
17	920	1.8	23.9	1.9	25.8	66	125.2	1.9	17	6.9
16	700	1.7	14	1	15	65	127	1	8	6
18.23	771	1.6	13.2	1.7	14.9	64	123	1.7	10	3.2
19.34	855	1.5	15.9	1.4	17.3	68.2	133	1.4	12	3.9
21.21	1870	1.3	22.1	2.3	24.4	60	130	2	16.3	6.1
20.2	1640	1.3	27.2	1.2	28.4	58	128	1.2	20	7.2
19.99	1789	1.4	13.6	1	14.6	59	126	1	10	3.6
19.2	1860	1.6	23	1.1	24.1	54	127	1.1	17	6
17.8	760	1.4	24	1.3	25.3	57	131	1.3	18	6
22	1450	1.3	19.7	1.2	20.9	51.2	125	1.2	15	4.7
20.23	2008	1.4	20	0.99	20.99	54.7	123	0.99	15	5
9	302	0.9	3.4	7.1	10.5	82	156	7.1	3.4	0
23.99	1600	1.2	19	2	21	55.2	119	2	16	3
13.5	409	0.66	3.33	5.3	8.63	69	125	5.3	3.33	0
25.66	3500	2.9	46	1.7	47.7	50	102	3	30	14
15	318	0.69	3.7	4.3	8	68	129	4.3	3.7	0
18.99	1100	1.3	12.1	1.8	13.9	60.2	126	1.8	10.1	2
9.7	398	1.2	5.4	4.4	9.8	67	120	4.4	4.4	1
18.99	1200	1.3	13.2	1.5	14.7	63.1	127	1.5	9	4.2
36.8	3530	3.08	45	1.4	46.4	51	90	1	31	14.4
22.87	1370	1.3	21	1.8	22.8	64.2	124	1	15.8	6
18.93	1880	1.1	11.6	1.7	13.3	64	125	1.7	7	4.6
20.77	1740	1.2	18	1.8	19.8	62	126	1.8	12	6
20	1420	1.52	21	1.4	22.4	66.1	124	1.4	14	7
21.8	1700	1.71	19	1.9	20.9	63	125	1.9	13	6
14	1600	1.4	17.9	1.78	19.68	61	126	1.78	11.9	6
9.2	330	0.89	2	3.2	5.2	69	129	3.2	2	0
9	260	0.3	2.3	8.4	10.7	83	149	8.4	2.3	0

## Sheet: Sinan (L1)
PH	HW	CTn	MY	UY	TY	HI	HM	S	M	L;
14	430	1.05	2.49	2.04	4.53	54.3	57.1	2	2.5	0
11.3	352	0.88	3.39	1.35	4.74	67.3	70.1	1.4	3.4	0
5.4	183	0.65	0.8	2.1	2.9	83.3	86.1	2.1	0.8	0
8.2	370	0.88	1.6	4.8	6.4	66.3	69.1	4.8	1.6	0
9.2	270	0.35	2.3	5.7	8	72.3	75.1	5.7	2.3	0
14.9	478	1.46	10.91	2.23	13.14	70.3	73.1	2.2	7	3.9
33.1	3300	2.6	44.6	1	45.6	66.3	69.1	1	38.6	6
14.2	512	1.24	10.45	2.06	12.51	66.3	69.1	2.1	9	1.5
14	700	1.5	23.19	1.53	24.72	68.3	71.1	1.5	16	7.2
15	460	1.34	13.27	0.37	13.64	67.3	70.1	0.4	10	3.3
16.2	551	1.27	12.44	1.07	13.51	66.3	69.1	1.1	8	4.4
13	635	1.19	15.15	0.91	16.06	70.5	73.3	0.91	12	3.2
16	1560	1.68	20.65	1.67	22.32	61.8	64.4	1.67	13	7.7
14	1380	1.01	21.2	1.77	22.97	59.8	62.4	1.77	16	5.2
12.6	1450	1.2	12.2	0.7	12.9	60.8	63.4	0.7	7	5.2
13	1600	1.3	17	1.5	18.5	55.8	58.4	1.5	9	8
16	410	1.2	19	1.81	20.81	58.8	61.4	1.81	11	8
14.6	1300	1	18.23	1.57	19.8	53	55.6	1.57	14	4.2
17	1700	1.1	16.8	3.53	20.33	56.5	59.1	3.53	8	8.8
7	133	0.4	2.7	7.9	10.6	83.8	86.4	7.9	2.7	0
16	1430	0.98	13	2.3	15.3	57	59.6	2.3	7	6
10	308	0.21	2.1	5.5	7.6	70.8	73.4	5.5	2.1	0
23.24	3200	2.2	34	1.12	35.12	51.8	54.4	1.12	30	4
9	265	0.41	3	5.2	8.2	69.8	72.4	5.2	3	0
15	870	1.1	9.64	1.46	11.1	62.2	64.9	1.46	6.6	3
6.3	320	0.88	1.7	3.1	4.8	69	71.7	3.1	1.7	0
17	790	1.27	10.72	1.22	11.94	65.1	67.8	1.22	7.7	3
31.7	3000	2.5	37.87	1.3	39.17	53	55.7	1.3	35.9	2
21.78	1100	1	15	1.48	16.48	66.2	68.9	1.48	10	5
17.84	1600	0.99	9.13	2.08	11.21	66	68.7	2.08	6	3.1
16	1350	1.06	14	2.46	16.46	64	66.7	2.46	11	3
15	1109	1.41	18	2.01	20.01	68.1	70.8	2.01	12	6
17	1400	1.52	16	1.58	17.58	65	67.7	1.58	9	7
11	1400	1.24	15.39	1.81	17.2	63	65.7	1.81	14.4	1
7.8	233	0.51	2.5	6.9	9.4	71	73.7	6.9	2.5	0
7.2	156	0.13	2.6	9.3	11.9	85	87.7	9.3	2.6	0
